# Supplementary material for: Effect of Different Species of Prorocentrum Genus on the Japanese Oyster Crassostrea gigas Proteomic Profile
Source: Toxins (Basel). 2021 Jul 20;13(7):504. doi: 10.3390/toxins13070504 (PMC8310146; doi:10.3390/toxins13070504)
Supplement: Supplementary file 1 [file toxins-13-00504-s001.zip]

Archive with 1 entries (1 files):
- toxins-1267767-supplementary.pdf
